# Supplementary material for: Antibody response to a new member of the DBL family (EBP2) after a brief Plasmodium vivax exposure
Source: PLoS Negl Trop Dis. 2022 Jun 17;16(6):e0010493. doi: 10.1371/journal.pntd.0010493 (PMC9205486; doi:10.1371/journal.pntd.0010493)
Supplement: S1 Data — (XLS) [file pntd.0010493.s005.xls]

## Sheet: Outbreak
ID	EBP2 (RI)	DBPII-Outbreak. (RI)	DEKnull-2 (RI)	MSP1-19 (RI)	Age. (years)	Gender	time of last malaria episodes (months)	Number of malaria episode
S01 BL	0.02	0.87	0.3	14.84	42	1	0	1
S10 BL	0.11	0.5	0.06	0.08	22	0	0	1
S14 BL	0.03	0.38	0.00	0.00	42	1	0	1
S17 BL	0.01	0.00	0.00	0.00	19	1	0	1
S22 BL	0.14	1.82	8.3	15.56	19	1	0	1
S23 BL	0.00	0.00	0.00	15.79	35	1	0	1
S24 BL	0.16	0.03	0.73	13.54	26	0	0	1
S25 BL	0.05	0.8	0.61	15.26	41	0	0	1
S28 BL	0.00	0.00	0.03	13.71	27	1	0	1
S31 BL	0.02	0.00	0.08	13.69	24	0	0	1
S37 BL	0.74	0.00	0.19	16.41	16	1	0	1
S38 BL				13.18	20	1	0	1
S39 BL	0.07	0.00	0.28	11.97	50	1	0	1
S41 BL	0.03	0.00	0.28	0.03	59	0	0	1
S43 BL	0.00	0.44	0.42		34	0	0	1
S44 BL	0.00	0.00	0.5	17.66	50	1	0	1
S01 3M	0.02	0.00	0.00	6.92	42	1	3	1
S10 3M	0.00	0.00	0.00	7.81	22	0	3	1
S14 3M	0.01	0.00	0.00	14.75	42	1	3	1
S17 3M				5.68	19	1	3	1
S22 3M	0.13	3.44	2.8	13.46	19	1	0	2
S23 3M	0.02	0.5	0.1	14.8	35	1	3	1
S24 3M	0.03	0.81	0.4	11.66	26	0	3	1
S25 3M	0.79	1.14	0.2	16.47	41	0	0	2
S28 3M	0.05	0.51	0.09	4.22	27	1	3	1
S31 3M	11.68	4.01	16.81	16.32	24	0	0	2
S37 3M	0.81	2.8	10.39	14.6	16	1	0	2
S38 3M				3.16	20	1	3	1
S39 3M	0.00	0.41	1.92	11.95	50	1	0	2
S41 3M	0.04	0.00	0.74	0.15	59	0	3	1
S43 3M	0.00	0.00	0.42	4.78	34	0	3	1
S44 3M	0.00	0.00	0.19	10.89	50	1	0	2
S01 6M	0.14	0.75	3.31	6.09	42	1	6	1
S10 6M	0.18	0.00	0.14	7.82	22	0	6	1
S14 6M	0.00	0.00	0.48		42	1	6	1
S17 6M	0.00	0.00	0.00	3.66	19	1	6	1
S22 6M				14.71	19	1	3	2
S23 6M	0.00	0.00	0.00	7.06	35	1	6	1
S24 6M	0.00	0.00	0.86	5.37	26	0	6	1
S25 6M	0.08	0.00	0.42	15.3	41	0	0	3
S28 6M	0.00	0.00	0.09	2.56	27	1	6	1
S31 6M	0.98	0.15	1.27	9.97	24	0	0	3
S37 6M	0.02	0.21	1.32	15.98	16	1	0	3
S38 6M	0.00	0.15	0.8	5.45	20	1	6	1
S39 6M	0.00	5.8	20.2	16.23	50	1	0	3
S41 6M	0.1	0.01	0.64	0.00	59	0	6	1
S43 6M	0.00	0.00	0.63	4.52	34	0	6	1
S44 6M					50	1	0	3
S01 12M					42	1	12	1
S10 12M	0.31	0.00	0.1	13.04	22	0	12	1
S14 12M	0.16	0.00	0.32		42	1	12	1
S17 12M	0.00	0.00	0.00	9.88	19	1	12	1
S22 12M	2.84	3.8	16.85		19	1	6	2
S23 12M	0.00	0.00	0.00	6.59	35	1	12	1
S24 12M	0.00	0.01	0.88	6.39	26	0	12	1
S25 12M	0.59	0.00	0.45	15.56	41	0	3	3
S28 12M	0.00	0.00	0.14	2.3	27	1	12	1
S31 12M	0.37	0.02	0.79	5.71	24	0	3	3
S37 12M					16	1	3	3
S38 12M	0.00	0.38	1.84	12.22	20	1	12	1
S39 12M	0.00	1.94	8.67	8.54	50	1	3	3
S41 12M	0.05	0.00	0.52	0.00	59	0	12	1
S43 12M					34	0	12	1
S44 12M					50	1	3	3

## Sheet: long-term malaria exposure
ID	EBP2 (RI)	DBPII-Outbreak. (RI)	DEKnull-2 (RI)	MSP1-19 (RI)	Age. (years)	Gender	time of last malaria episodes (months)	Number of previous malaria episode
RP0277	0.00	0.21	0.88	5.43	15	0	4	1
RP0286	0.42	1.77	1.53	2.4	5	1	0	1
RP0396	8.04	0.14	0.11	2.12	49	0	2	1
RP0401	0.4	0.15	3.58	6.16	27	1	0	1
RP0475	0.00	0.37	0.12	3.8	35	0	10	1
RP0516	0.00	0.34	1.07	2.06	19	0	10	1
RP0033	3.25	0.00	0.18	4.11	48	1	9	1
RP0046	2.49	0.03	0.78	4.85	17	1	5	1
RP0167	0.11	0.7	0.25	5.89	29	1	0	1
RP0360	11.71	0.28	0.32	0.75	52	1	6	1
RP0416	0.04	0.27	0.2	5.36	33	1	0	1
RP231B	0.26	0.85	0.43	6.92	30	1	5	1
RP584C	0.06	0.16	0.21	3.62	6	1	2	1
RP379C	11.00	0.7	0.32	0.81	56	1	1	1
RP51C	6.8	1.14	0.47	9.56	13	0	1	1
RP333C	0.5	0.00	0.28	0.64	28	0	0	1
RP687C	0.75	0.85	0.46	0.67	37	0	0	1
RP737C	2.43	0.54	0.03	2.1	6	0	0	1
RP763C	0.13	0.33	0.34	7.17	25	1	1	1
RP651C	0.7	4.44	1.84	7.68	15	1	1	1
RP0009	3.1	0.14	0.9	1.34	14	1	4	6
RP0015	21.18	6.56	11.4	2.35	55	0	7	8
RP0017	2.6	0.18	0.35	0.580	11	1	14	5
RP0018	16.22	6.98	5.80	2.27	24	1	5	14
RP0019	15.6	1.70	1.63	2.15	22	1	10	5
RP0020	5.22	1.54	1.01	1.27	46	0	6	7
RP0052	26.30	9.20	11.44	7.2	50	1	7	5
RP0053	0.4	1.39	2.9	5.8	9	1	2	5
RP0059	15.67	11.30	6.58	7.9	31	1	12	5
RP0077	20.6	0.37	0.43	1.54	12	1	2	7
RP0117	15.7	2.76	5.04	1.67	50	0	17	5
RP0120	4.63	0.27	0.97	0.78	11	1	8	7
RP0148	18.75	8.32	19.13	0.780	26	0	2	7
RP0152	17.2	0.72	2.4	3.4	30	1	9	13
RP0153	21.8	4.95	5.19	3.9	8	1	24	8
RP0163	17.18	3.13	2.53	3.4	11	0	28	10
RP0164	18.72	3.93	2.61	4.7	8	0	14	6
RP0215	21.22	7.34	32.84	1.55	51	1	15	5
RP0216	15.84	1.72	12.12	0.980	42	0	11	12
RP0217	13.4	0.19	0.29	0.760	12	1	2	14
RP0219	3.20	0.13	0.135	1.48	13	1	0	19
RP0223	4.83	6.22	10.12	4.42	17	1	0	7
RP0228	5.6	0.15	0.240	0.820	11	1	6	6
RP0247	14.80	0.39	0.346	1.80	31	1	24	5
RP0254	12.24	4.49	9.82	2.75	48	0	5	9
RP0255	15.90	6.34	3.61	3.06	25	1	12	9
RP0268	16.35	1.45	2.27	2.89	33	1	0	12
RP0270	19.66	10.30	5.98	0.850	16	1	7	14
RP0274	15.07	7.18	3.71	3.11	20	0	0	7
RP0290	14.58	0.15	0.632	0.660	37	0	4	6
RP0293	16.70	0.19	2.52	4.03	17	1	15	5
RP0297	16.29	0.56	0.699	0.950	56	0	5	5
RP0301	8.32	1.11	1.23	1.37	15	1	0	5
RP0306	14.21	3.54	2.38	1.19	14	1	39	7
RP0309	7.43	0.60	0.36	0.510	11	1	11	11
RP0310	9.4	0.39	0.49	0.360	9	1	51	14
RP0311	21.5	0.29	1.44	1.32	9	1	15	12
RP0312	23.3	4.16	6.87	1.06	8	0	14	7
RP0314	0.89	0.06	0.54	0.390	6	1	16	12
RP0326	0.15	0.12	1.07	1.52	65	1	0	5
RP0391	27.2	0.31	0.69	0.950	52	0	17	8
RP0392	25.3	0.32	1.08	2.01	55	1	9	5
RP0413	18.45	2.34	1.27	1.18	24	0	4	12
RP0414	0.4	0.19	0.86	1.03	3	1	4	6
RP0417	11.7	2.67	5.49	5.6	52	0	2	5
RP0524	3.01	0.79	1.3	1.23	40	0	18	5
RP0536	11.87	8.19	7.51	2.16	32	0	17	12
RP0571	14.79	1.63	0.444	2.16	55	1	9	6
RP0589	19.71	3.74	2.23	0.810	27	0	9	14
